# Supplementary material for: Origins of the arctic fox variant rabies viruses responsible for recent cases of the disease in southern Ontario
Source: PLoS Negl Trop Dis. 2019 Sep 6;13(9):e0007699. doi: 10.1371/journal.pntd.0007699 (PMC6750613; doi:10.1371/journal.pntd.0007699)
Supplement: S1 Table — (XLSX) [file pntd.0007699.s001.xlsx]

## Sheet: Samples in ON AFX RABV study
SAMPLE ID	SPECIES	LINEAGE	VARIANT	COUNTY	PROVINCE	DATE RECEIVED	NCBI ACCESSION NO.
ON.1990.9199SSK	SSK	A1	ON4	GREY	ON	1990-11-20	MK540887
ON.1990.9236RFX	RFX	A1	ON4	SIMCOE	ON	1990-11-21	MK540888
ON.1990.9339RFX	RFX	A1	ON3.2	BRUCE	ON	1990-11-23	MK540889
ON.1990.9340SSK	SSK	A1	ON4	BRUCE	ON	1990-11-23	MK540890
ON.1990.9509SSK	SSK	A1	ON4	GREY	ON	1990-11-30	MK540891
ON.1990.9510SSK	SSK	A1	ON4	GREY	ON	1990-11-30	MK540892
ON.1991.0789SSK	SSK	A1	ON4	GREY	ON	1991-02-06	MK540893
ON.1991.0851SSK	SSK	A1	ON4	YORK	ON	1991-02-08	MK540894
ON.1991.0987RFX	RFX	A1	ON1	RUSSELL	ON	1991-02-13	MK540895
ON.1991.1035SSK	SSK	A1	ON1	HASTINGS	ON	1991-02-15	MK540896
ON.1991.1348SSK	SSK	A1	ON2.2	GREY	ON	1991-03-01	MK540897
ON.1991.1399RFX	RFX	A1	ON4	GREY	ON	1991-03-05	MK540898
ON.1991.2151RFX	RFX	A1	ON4	SIMCOE	ON	1991-04-04	MK540899
ON.1991.5537RFX	RFX	A1	ON3.1	PERTH	ON	1991-07-24	MK540900
ON.1991.6795RFX	RFX	A1	ON4	SIMCOE	ON	1991-09-04	MK540901
ON.1992.7894RFX	RFX	A1	ON1	TIMISKAMING	ON	1992-09-17	KU198465
ON.1993.0173SSK	SSK	A1	ON3.1	WATERLOO	ON	1993-01-12	MK540902
ON.1993.0215RFX	RFX	A1	ON4	HURON	ON	1993-01-13	MK540903
ON.1993.0661RFX	RFX	A1	ON3.1	OXFORD	ON	1993-02-05	MK540904
ON.1993.2321RFX	RFX	A1	ON4	PEEL	ON	1993-04-15	MK540905
ON.1995.3267RFX	RFX	A1	ON2.2	GREY	ON	1995-07-15	MK540906
ON.1995.3870SSK	SSK	A1	ON4	GREY	ON	1995-08-10	MK540907
ON.1995.4428RFX	RFX	A1	ON2.2	GREY	ON	1995-09-02	MK540908
ON.1995.5013RFX	RFX	A1	ON2.2	GREY	ON	1995-10-04	MK540909
ON.1995.5042RFX	RFX	A1	ON2.2	SIMCOE	ON	1995-10-05	MK540910
ON.1995.6381RFX	RFX	A1	ON3.1	WATERLOO	ON	1995-12-28	MK540911
ON.1995.6413SSK	SSK	A1	ON2.2	HURON	ON	1995-12-29	MK540912
ON.1996.0212SSK	SSK	A1	ON2.2	GREY	ON	1996-01-17	MK540913
ON.1996.0341RFX	RFX	A1	ON2.2	HURON	ON	1996-01-26	MK540914
ON.1996.0534RFX	RFX	A1	ON3.1	OXFORD	ON	1996-02-15	MK540915
ON.1996.0714RFX	RFX	A1	ON2.1	WELLINGTON	ON	1996-03-01	MK540916
ON.1996.1572SSK	SSK	A1	ON2.2	BRUCE	ON	1996-04-25	MK540917
ON.1996.2916SSK	SSK	A1	ON2.2	GREY	ON	1996-07-05	MK540918
ON.1996.3873SSK	SSK	A1	ON3.1	OXFORD	ON	1996-08-16	MK540919
ON.1997.9733SSK	SSK	A1	ON2.1	PERTH	ON	1997-12-30	MK540920
ON.1998.0009SSK	SSK	A1	ON2.2	PERTH	ON	1998-01-02	MK540921
ON.1998.0794SSK	SSK	A1	ON3.2	PERTH	ON	1998-03-24	MK540922
ON.1998.1489SSK	SSK	A1	ON2.2	WELLINGTON	ON	1998-05-20	MK540923
ON.1998.2038SSK	SSK	A1	ON3.2	BRUCE	ON	1998-06-23	MK540924
ON.1998.4915SSK	SSK	A1	ON2.2	GREY	ON	1998-10-20	MK540925
ON.1998.4999SSK	SSK	A1	ON2.1	DUFFERIN	ON	1998-10-27	MK540926
ON.1999.0172SSK	SSK	A1	ON2.2	WELLINGTON	ON	1999-01-20	MK540927
ON.1999.1029SSK	SSK	A1	ON2.1	DUFFERIN	ON	1999-04-20	MK540928
ON.1999.1414SSK	SSK	A1	ON2.2	WELLINGTON	ON	1999-05-19	MK540929
ON.1999.2980RFX	RFX	A1	ON2.2	WELLINGTON	ON	1999-06-22	MK540930
ON.1999.3009SSK	SSK	A1	ON3.2	PERTH	ON	1999-06-23	MK540931
ON.1999.3073SSK	SSK	A1	ON3.2	BRUCE	ON	1999-06-29	MK540932
ON.1999.3074SSK	SSK	A1	ON3.1	WATERLOO	ON	1999-06-29	MK540933
ON.1999.5106RFX	RFX	A1	ON3.1	BRUCE	ON	1999-09-22	MK540934
ON.1999.6363SSK	SSK	A1	ON3.2	BRUCE	ON	1999-12-07	MK540935
ON.2000.0047SSK	SSK	A1	ON3.2	BRUCE	ON	2000-01-06	MK540936
ON.2000.0383SSK	SSK	A1	ON2.2	GREY	ON	2000-02-03	MK540937
ON.2000.0422SSK	SSK	A1	ON3.2	BRUCE	ON	2000-02-08	MK540938
ON.2000.0442SSK	SSK	A1	ON2.2	GREY	ON	2000-02-09	MK540939
ON.2000.0466SSK	SSK	A1	ON2.2	GREY	ON	2000-02-10	MK540940
ON.2000.1797SSK	SSK	A1	ON2.2	HURON	ON	2000-05-19	MK540941
ON.2000.1848SSK	SSK	A1	ON2.2	BRUCE	ON	2000-05-24	MK540942
ON.2000.2847RFX	RFX	A1	ON3.2	PERTH	ON	2000-07-11	MK540943
ON.2000.3340RFX	RFX	A1	ON2.2	BRUCE	ON	2000-08-01	KU198468
ON.2000.4512SSK	SSK	A1	ON3.1	HURON	ON	2000-09-19	MK540944
ON.2000.5945SSK	SSK	A1	ON2.2	WELLINGTON	ON	2000-11-30	MK540945
ON.2001.4008SSK	SSK	A1	ON3.1	WATERLOO	ON	2001-05-09	MK540946
ON.2001.5884SSK	SSK	A1	ON3.2	PERTH	ON	2001-06-05	MK540947
ON.2001.7043SSK	SSK	A1	ON2.2	GREY	ON	2001-07-04	MK540948
ON.2001.7426SSK	SSK	A1	ON2.2	GREY	ON	2001-07-18	MK540949
ON.2001.10248SSK	SSK	A1	ON2.1	WELLINGTON	ON	2001-09-12	MK540950
ON.2001.10254RFX	RFX	A1	ON2.1	DUFFERIN	ON	2001-09-12	KU198469
ON.2001.10442SSK	SSK	A1	ON2.1	GREY	ON	2001-09-20	MK540951
ON.2001.10791SSK	SSK	A1	ON2.2	GREY	ON	2001-10-10	MK540952
ON.2001.11378SSK	SSK	A1	ON3.2	PERTH	ON	2001-11-14	MK540953
ON.2001.11590SSK	SSK	A1	ON2.1	DUFFERIN	ON	2001-11-28	MK540954
ON.2001.12063SSK	SSK	A1	ON2.2	GREY	ON	2001-12-14	MK540955
ON.2002.0820SSK	SSK	A1	ON2.1	GREY	ON	2002-02-13	MK540956
ON.2002.2997SSK	SSK	A1	ON3.2	BRUCE	ON	2002-05-07	MK540957
ON.2002.7157SSK	SSK	A1	ON2.2	BRUCE	ON	2002-10-04	MK540958
ON.2002.9370SSK	SSK	A1	ON3.2	PERTH	ON	2002-12-18	MK540959
ON.2003.3324SSK	SSK	A1	ON2.2	GREY	ON	2003-04-30	MK540960
ON.2003.5326SSK	SSK	A1	ON2.2	BRUCE	ON	2003-07-03	MK540961
ON.2003.7314RFX	RFX	A1	ON2.2	BRUCE	ON	2003-08-22	MK540962
ON.2003.10263RFX	RFX	A1	ON3.2	PERTH	ON	2003-12-23	MK540963
ON.2004.5601SSK	SSK	A1	ON2.2	WATERLOO	ON	2004-07-27	MK540964
ON.2004.7960SSK	SSK	A1	ON2.2	WELLINGTON	ON	2004-10-13	MK540965
ON.2004.8307SSK	SSK	A1	ON2.1	SIMCOE	ON	2004-10-28	MK540966
ON.2005.0241RFX	RFX	A1	ON2.2	DUFFERIN	ON	2005-01-25	MK540967
ON.2005.0480SSK	SSK	A1	ON2.1	SIMCOE	ON	2005-02-02	MK540968
ON.2005.3118RFX	RFX	A1	ON2.2	BRUCE	ON	2005-07-19	MK540969
ON.2005.5940SSK	SSK	A1	ON2.3	WELLINGTON	ON	2005-12-20	MK540970
ON.2006.1364SSK	SSK	A1	ON3.2	HURON	ON	2006-04-11	MK540971
ON.2006.2969SSK	SSK	A1	ON2.1	GREY	ON	2006-07-18	MK540972
ON.2006.3277RFX	RFX	A1	ON2.2	GREY	ON	2006-07-27	MK540973
ON.2006.5378SSK	SSK	A1	ON2.3	WATERLOO	ON	2006-10-04	MK540974
ON.2006.6067SSK	SSK	A1	ON2.3	WELLINGTON	ON	2006-11-22	MK540975
ON.2006.6071SSK	SSK	A1	ON2.3	PERTH	ON	2006-11-22	MK540976
ON.2006.6313SSK	SSK	A1	ON3.1	DUFFERIN	ON	2006-12-12	MK540977
ON.2007.2201SSK	SSK	A1	ON3.2	OXFORD	ON	2007-05-10	MK540978
ON.2007.6922SSK	SSK	A1	ON3.2	WATERLOO	ON	2007-12-28	MK540979
ON.2007.6968SSK	SSK	A1	ON2.3	WELLINGTON	ON	2007-12-31	MK540980
ON.2008.1385SSK	SSK	A1	ON3.2	PERTH	ON	2008-04-24	MK540981
ON.2008.2077SSK	SSK	A1	ON2.2	BRUCE	ON	2008-06-10	MK540982
ON.2008.3760SSK	SSK	A1	ON3.2	WATERLOO	ON	2008-08-12	MK540983
ON.2008.5022SSK	SSK	A1	ON3.2	HURON	ON	2008-10-10	MK540984
ON.2008.5051RFX	RFX	A1	ON3.2	WATERLOO	ON	2008-10-15	MK540985
ON.2008.5563SSK	SSK	A1	ON2.2	PERTH	ON	2008-11-27	MK540986
ON.2009.0615RFX	RFX	A1	ON2.2	BRUCE	ON	2009-03-17	MK540987
ON.2009.1201BOV	BOV	A1	ON3.2	WATERLOO	ON	2009-05-12	MK540988
ON.2009.1248BOV	BOV	A1	ON2.3	OXFORD	ON	2009-05-14	MK540989
ON.2009.1290SSK	SSK	A1	ON2.2	BRUCE	ON	2009-05-20	MK540990
ON.2009.3301RFX	RFX	A1	ON2.2	BRUCE	ON	2009-09-09	MK540991
ON.2009.3558SSK	SSK	A1	ON2.2	PERTH	ON	2009-09-29	MK540992
ON.2010.0825SSK	SSK	A1	ON2.3	GREY	ON	2010-04-23	MK540993
ON.2011.1183BOV	BOV	A1	ON2.2	BRUCE	ON	2011-06-09	MK540994
ON.2011.2894SSK	SSK	A1	ON2.3	WATERLOO	ON	2011-11-01	MK540995
ON.2012.0851SSK	SSK	A1	ON2.3	WATERLOO	ON	2012-05-04	MK540996
ON.2012.1070CAT	CAT	A1	ON2.3	PERTH	ON	2012-05-29	MK540997
ON.2015.1465BOV	BOV	A1	ON2.3	PERTH	ON	2015-12-30	MK540998
ON.2016.1850BOV	BOV	A1	ON2.3	PERTH	ON	2016-11-22	MK540999
ON.2017.0059BOV	BOV	A1	ON2.3	PERTH	ON	2017-01-18	MK541000
ON.2017.0103BOV	BOV	A1	ON2.3	PERTH	ON	2017-01-27	MK541001
ON.2017.0240BOV	BOV	A1	ON2.3	HURON	ON	2017-03-01	MK541002
ON.2017.0302BOV	BOV	A1	ON2.3	PERTH	ON	2017-03-17	MK541003
ON.2017.0615RFX	RFX	A1	ON2.3	WATERLOO	ON	2017-05-25	MK541004
ON.2017.1359SSK	SSK	A1	ON2.3	PERTH	ON	2017-08-22	MK541005
ON.2017.1555SSK	SSK	A1	ON2.3	WATERLOO	ON	2017-09-26	MK541006
ON.2017.1746SSK	SSK	A1	ON2.3	WATERLOO	ON	2017-11-15	MK541007
ON.2017.1833SSK	SSK	A1	ON2.3	HURON	ON	2017-12-12	MK541008
ON.2018.0135SSK	SSK	A1	ON2.3	HURON	ON	2018-02-06	MK541009
ON.2018.0248SSK	SSK	A1	ON2.3	WATERLOO	ON	2018-03-06	MK541010
ON.2018.0325SSK	SSK	A1	ON2.3	WATERLOO	ON	2018-03-27	MK541011
NT.1991.0085AFX	AFX	A3			NT	1991-01-15	KU198464
NT.1993.1395AFX	AFX	A3			NT	1993-03-11	KU198466
NT.1997.1793AFX	AFX	A3			NT	1997-11-03	KU198467
ON.2000.1512RFX	RFX	A3			ON	2000-05-02	MK541012
QC.2002.2980RFX	RFX	A3			QC	2002-05-07	KU198470
