# Supplementary material for: Origins of the arctic fox variant rabies viruses responsible for recent cases of the disease in southern Ontario
Source: PLoS Negl Trop Dis. 2019 Sep 6;13(9):e0007699. doi: 10.1371/journal.pntd.0007699 (PMC6750613; doi:10.1371/journal.pntd.0007699)
Supplement: S2 Table — (XLSX) [file pntd.0007699.s002.xlsx]

## Sheet: Table S2_primer list
Set #	Primer name	Primer sequence 5' - 3'	Length	TM	Location in AFX genome	Sense	Amplicon size
1st round
A	RVfor3	ggACGCTTAACAACAAAATCAGAGAAGAAGTAG	33	58.9	1 to 31	Positive	4376
	AFXArev	CCGGACTGACTTGTAGTGAGCATC	24	59.1	4353-4376	Negative
B	AFXBfor	GCCCTAGAGTCCATCATGACTACCA	25	59.5	4233-4257	Positive	3898
	AFXBrev	GAGACATTCCAGACACTCCTCCCAA	25	60	8106-8130	Negative
C	AFXCfor	GCCCGAGTCTCTTGCATCTCTAACGA	26	61.7	7842-7867	Positive	4086
	RVrev2	gcggccgcACGCTTAACAAATAAAC	25	61.5	11911-11927	Negative
2nd round (as needed)
A1	Rvfor 3	as above				Positive	2233
	#905 (#995)	CCTTAACTATGTCRTCAAGRTTCA	24	52.5	2208-2231	Negative
A2	#395	CCAGAGAGACAGTCAATCCTCGA	23	57.7	1999-2021	Positive	2378
	AFXArev	as above				Negative
B1	AFXBfor	as above				Positive	2416
	LR3a	GGATCCTTCTGGCTAAGTCGCT	22	58.7	6648-6627	Negative
B2	LF3a	GAGTTCTGGATCAATTCGACAACATACA	28	56.9	6463-6490	Positive	1668
	AFXBrev	as above				Negative
C1	AFXCfor	as above				Positive	2501
	RRV-LR8	GCAACCTGTTGGGCAGAGCA	20	61	10342-10323	Negative
C2	LF8b	GCTTATCCGACCACCATGAAAGAAGG	26	59.4	9882-9907	Positive	2046
	RVrev2	as above				Negative
