# Supplementary material for: Origins of the arctic fox variant rabies viruses responsible for recent cases of the disease in southern Ontario
Source: PLoS Negl Trop Dis. 2019 Sep 6;13(9):e0007699. doi: 10.1371/journal.pntd.0007699 (PMC6750613; doi:10.1371/journal.pntd.0007699)
Supplement: S3 Table — (XLSX) [file pntd.0007699.s003.xlsx]

## Sheet: Table S3_sites under selection
Site in concatenated alignment	Partition	&alpha;	&beta;<sup>-</sup>	p<sup>-</sup>	&beta;<sup>+</sup>	p<sup>+</sup>	LRT	p-value	# branches under selection	Total branch length
3	1	0	0	0.99	213.17	0.01	10.44	0	1	0.73
116	1	0	0	0.97	166.63	0.03	8.55	0.01	2	2.04
157	1	0	0	0.99	262.73	0.01	10	0	1	0.85
179	1	0	0	0.99	743.43	0.01	11.68	0	1	2.14
217	1	0	0	0.98	147.75	0.02	8.01	0.01	1	0.93
270	1	0	0	0.98	282.84	0.02	15.38	0	2	2.43
281	1	0	0	0.99	353.24	0.01	10.1	0	1	1.42
315	1	0.86	0	0.99	2568.89	0.01	14.43	0	1	5.23
332	1	0	0	1	5992.51	0	16.32	0	1	11.11
341	1	0	0	0.95	34.33	0.05	4.77	0.04	1	0.62
357	1	0	0	0.95	34.8	0.05	4.81	0.04	1	0.64
379	1	5.45	0	0.94	97.31	0.06	4.18	0.06	4	2.92
418	1	0	0	0.99	1102.68	0.01	12.99	0	1	2.7
436	1	0	0	0.99	196.81	0.01	9.4	0	1	0.71
505	1	0	0	0.98	133.46	0.02	5.39	0.03	2	1.13
514	1	0	0	0.97	77.65	0.03	8.33	0.01	2	0.89
525	1	0	0	0.99	2505.43	0.01	16.68	0	1	5.23
535	1	0	0	0.98	204.26	0.02	5.37	0.03	2	1.87
540	1	0	0	0.99	396.17	0.01	11.35	0	1	1.09
599	1	0	0	0.99	1041.85	0.01	10.5	0	1	2.22
610	1	0	0	0.88	46.27	0.12	6.14	0.02	3	2.15
622	1	0	0	0.98	638.14	0.02	16.05	0	3	5.55
624	1	0	0	0	5.5	1	3.32	0.09	1	2.13
643	1	0	0	0.99	2667.29	0.01	14.62	0	1	5.52
712	1	0	0	0.99	314.65	0.01	9.66	0	1	1.36
727	1	0	0	0.99	1012.54	0.01	12.72	0	1	2.47
745	1	0	0	0.95	15.43	0.05	4.05	0.06	1	0.31
759	1	3.34	0	0.98	282.24	0.02	7.64	0.01	2	2.84
798	1	0	0	0.94	23.64	0.06	3.89	0.07	1	0.59
806	1	0	0	0.99	247.98	0.01	9.29	0	1	1.19
844	1	0	0	0.97	375.65	0.03	18.05	0	3	4.25
853	1	1.04	0	0.99	1320.91	0.01	12.23	0	1	3.48
868	1	2.08	0	0.99	305.57	0.01	7.22	0.01	1	1.57
900	1	0	0	0.95	31.35	0.05	4.61	0.05	1	0.61
907	1	0	0	0.99	401.36	0.01	10	0	1	1.44
988	1	0	0	0.99	3333.56	0.01	16.22	0	1	6.95
998	1	0.57	0.57	0.99	2829.83	0.01	11.71	0	1	8.44
1022	1	0	0	1	1733.07	0	13.73	0	1	3.28
1053	1	0	0	0.99	303.37	0.01	9.65	0	1	1.23
1102	1	0	0	0.99	378.53	0.01	11.71	0	1	1.18
1108	1	0	0	0.99	750.14	0.01	11.91	0	1	2.19
1110	1	0	0	0.98	158.47	0.02	12.89	0	2	1.3
1122	1	0.87	0	0.97	70.68	0.03	5.81	0.02	1	0.91
1125	1	4.99	0	0.98	360.03	0.02	17.12	0	1	3.86
1154	1	0	0	0.98	2372.73	0.02	30.71	0	3	15.2
1173	1	0	0	0.98	252.65	0.02	17.94	0	2	1.66
1182	1	0	0	0.95	122.21	0.05	13.9	0	1	2.59
1196	1	0	0	0.99	887.74	0.01	12.35	0	1	2.35
1225	1	0	0	1	9549.54	0	6.17	0.02	1	17.3
1226	1	0	0	0.98	447.02	0.02	18.39	0	2	2.95
1246	1	0	0	0.99	1944.29	0.01	16.11	0	1	4.3
1301	1	0	0	0.99	431.69	0.01	12.59	0	1	1.55
1368	1	0	0	0.97	67.6	0.03	6.3	0.02	1	0.71
1381	1	0	0	0.94	33.48	0.06	5.32	0.03	2	0.71
1385	1	2.23	0	0.99	238.16	0.01	6.42	0.02	1	1.51
1405	1	0	0	0.99	491.48	0.01	9.83	0	1	1.26
1416	1	0.99	0	0.99	1594.3	0.01	12.82	0	1	3.89
1424	1	1.17	0	0.97	99.31	0.03	6.51	0.02	2	1.47
1426	1	0	0	0.94	22.96	0.06	4.06	0.06	1	0.57
1435	1	0	0	0.96	46.22	0.04	7.03	0.01	1	0.69
1447	1	5.27	0	0.98	458.44	0.02	12.54	0	2	4.4
1450	1	0	0	0.99	2373.09	0.01	5.39	0.03	1	5.09
1452	1	0.35	0.35	0.99	3635.27	0.01	13.19	0	1	7.71
1486	1	0	0	0.99	259.19	0.01	9.36	0	1	1.22
1489	1	0	0	0.99	667.42	0.01	11.43	0	1	1.97
1505	1	0	0	0.99	730.88	0.01	11.88	0	1	1.99
1516	1	0	0	0.95	31.35	0.05	4.61	0.05	1	0.61
1525	1	0	0	0.99	224.34	0.01	8.76	0.01	1	1.08
1533	1	0	0	0.99	293.88	0.01	9.61	0	1	1.21
1545	1	0	0	0.98	161.13	0.02	8.19	0.01	1	0.94
1560	1	0	0	0.98	53.36	0.02	6.84	0.01	1	0.45
1577	1	0	0	0.99	229.76	0.01	8.68	0.01	1	1.09
1585	1	0	0	0.96	25	0.04	5.02	0.04	1	0.36
1586	1	0	0	0.99	190.48	0.01	8.36	0.01	1	1.02
1588	1	0	0	0.99	2406.23	0.01	15.18	0	1	5.32
1594	1	0	0	0.98	142.14	0.02	7.95	0.01	1	0.9
1595	1	0	0	0.99	748.67	0.01	9.44	0	1	1.7
1610	1	0	0	0.99	350.76	0.01	10.08	0	1	1.32
1624	1	0	0	0.98	161.14	0.02	8.26	0.01	1	0.99
1625	1	0	0	0.99	1734.67	0.01	14.2	0	1	4
1649	1	0	0	0.99	208	0.01	8.8	0.01	1	1.04
1672	1	0	0	0.94	22.96	0.06	4.06	0.06	1	0.57
1676	1	0	0	0.96	126.56	0.04	12.24	0	2	1.72
1681	1	0	0	0.98	281.61	0.02	12.29	0	2	2.13
1755	1	0	0	0.99	2782.83	0.01	5.62	0.03	1	5.88
1809	1	0	0	0.99	408.29	0.01	10.34	0	1	1.45
1883	1	0	0	0.99	513.11	0.01	10.59	0	1	1.65
1901	1	0	0	0.96	46.22	0.04	7.03	0.01	1	0.69
1963	1	0	0	0.98	123.53	0.02	7.33	0.01	1	0.88
1968	1	0	0	0.99	188.86	0.01	8.55	0.01	1	0.97
1972	1	0	0	0.99	452.62	0.01	10.74	0	1	1.58
1997	1	0	0	0.99	251.63	0.01	9.24	0	1	1.13
2005	1	0	0	0.99	897.39	0.01	12.4	0	1	2.42
2036	1	0	0	0.99	947.45	0.01	12.58	0	1	2.31
2102	1	0	0	0.99	456.8	0.01	10.7	0	1	1.51
2124	1	0	0	0.99	224.35	0.01	8.61	0.01	1	1.06
2139	1	0	0	0.99	438.07	0.01	10.57	0	1	1.5
2153	1	0	0	0.99	287.76	0.01	9.52	0	1	1.21
2169	1	0	0	0.95	30.97	0.05	4.65	0.05	1	0.59
2213	1	0	0	0.99	174.02	0.01	8.31	0.01	1	0.94
2219	1	0	0	0.92	20.89	0.08	5.49	0.03	1	0.62
2276	1	0	0	0.98	1192.17	0.02	28.78	0	3	8.43
2357	1	0	0	0.98	121.03	0.02	7.67	0.01	1	0.88
2360	1	0	0	0.99	710.97	0.01	11.78	0	1	2.02
2368	1	0	0	0.99	554.38	0.01	11.13	0	1	1.73
2400	1	0	0	0.95	31.65	0.05	4.62	0.05	1	0.64
2440	1	0	0	0.94	14.32	0.06	5.38	0.03	1	0.31
2441	1	3.58	0	0.99	407.67	0.01	6.98	0.01	1	2.03
2497	1	0	0	0.99	169.12	0.01	8.37	0.01	1	0.92
2582	1	0	0	0.99	182.77	0.01	8.51	0.01	1	1.01
2614	1	0	0	0.99	145.05	0.01	8.68	0.01	1	0.62
2660	1	0	0	0.99	1290.41	0.01	13.14	0	1	3.15
2679	1	0	0	0.97	67.75	0.03	6.3	0.02	1	0.74
2738	1	0	0	0.99	3553.8	0.01	15.51	0	1	6.92
2776	1	0	0	0.99	496.11	0.01	10.56	0	1	1.64
2792	1	0	0	0.99	319.09	0.01	10.54	0	1	0.94
2793	1	0	0	0.97	210.67	0.03	14.23	0	2	2.15
2796	1	0	0	0.99	1571.57	0.01	14.04	0	1	3.71
2816	1	0	0	0.98	325.08	0.02	7.39	0.01	2	2.66
2836	1	0	0	0.95	11.34	0.05	4.34	0.05	1	0.21
2846	1	0	0	0.99	1200.8	0.01	13.34	0	1	2.5
2847	1	2.22	0	0.99	1024.75	0.01	9.97	0	1	3.08
2865	1	0	0	0.99	193.43	0.01	8.41	0.01	1	1.01
2900	1	2.03	0	0.99	197.53	0.01	6.62	0.02	1	1.38
2902	1	0	0	0.98	94.67	0.02	7.2	0.01	1	0.86
2911	1	0	0	0.99	962.63	0.01	12.59	0	1	2.45
2974	1	0	0	0.99	539.5	0.01	11.1	0	1	1.69
2977	1	0	0	0.97	55.48	0.03	5.68	0.03	1	0.67
2988	1	1.29	0	0.99	530.84	0.01	9.4	0	1	1.7
3000	1	0	0	0.94	109.48	0.06	11.82	0	1	2.46
3027	1	0	0	0.99	258.84	0.01	9.29	0	1	1.13
3037	1	0	0	0.95	31.65	0.05	4.62	0.05	1	0.64
3059	1	0	0	0.99	185.76	0.01	8.53	0.01	1	0.99
3088	1	0	0	0.99	404.23	0.01	10.37	0	1	1.42
3089	1	0	0	0.95	18.08	0.05	5.8	0.02	1	0.32
3100	1	0	0	0.99	365.31	0.01	10.25	0	1	1.47
3106	1	0	0	0.99	402.49	0.01	3.26	0.09	1	1.52
3118	1	0	0	0.99	632.88	0.01	13.46	0	1	2.01
3127	1	0	0	0.98	152.07	0.02	10.27	0	1	0.96
3222	1	0	0	0.98	2268.03	0.02	14.95	0	2	19.59
3226	1	0	0	0.99	1862.66	0.01	5.2	0.03	1	4.21
3280	1	0	0	0.99	726.89	0.01	13.25	0	1	1.84
3292	1	0	0	0.99	2016.07	0.01	14.61	0	1	4.15
3320	1	3.51	0	0.99	284.46	0.01	6.1	0.02	1	1.65
3354	1	0	0	0.99	389.8	0.01	10.29	0	1	1.43
3355	1	0	0	0.99	1510.02	0.01	13.81	0	1	3.79
3371	1	0	0	0.95	34.29	0.05	4.82	0.04	1	0.6
3387	1	0	0	0.95	28.6	0.05	4.48	0.05	1	0.6
3424	1	0	0	0.97	174.05	0.03	11.66	0	2	1.93
3431	1	0	0	0.99	334.08	0.01	9.89	0	1	1.27
3432	1	0	0	0.93	14.34	0.07	4.54	0.05	1	0.38
3435	1	0	0	0.99	1912.21	0.01	12.3	0	1	3.8
3445	1	0	0	0.99	226.04	0.01	9.02	0	1	1.11
3464	1	0	0	0.99	903.4	0.01	12.42	0	1	2.38
3475	1	0	0	0.99	538.39	0.01	11.05	0	1	1.65
3489	1	1.8	0	0.99	659.83	0.01	15.8	0	2	3.39
3496	1	0	0	0.98	56.39	0.02	6.75	0.02	1	0.43
3513	1	0	0	0.97	68.22	0.03	6.32	0.02	1	0.74
3518	1	0	0	0.99	1628.38	0.01	14.14	0	1	3.66
3567	1	0	0	0.92	32.6	0.08	3.49	0.08	0	1.04
3597	1	0	0	0.99	638.58	0.01	11.27	0	1	1.95
	sites identified as variable (with change in > two isolates) in ORF alignment
