# Supplementary material for: Origins of the arctic fox variant rabies viruses responsible for recent cases of the disease in southern Ontario
Source: PLoS Negl Trop Dis. 2019 Sep 6;13(9):e0007699. doi: 10.1371/journal.pntd.0007699 (PMC6750613; doi:10.1371/journal.pntd.0007699)
Supplement: S4 Table — (XLSX) [file pntd.0007699.s004.xlsx]

## Sheet: Table S4_residue substitutions
ORF	Amino Acid change*	Residue position in gene	Residue position in concatenated alignment	Residue under episodic selection**	Samples in which change observed
N	T to A	84	84		selected later isolates of ON3-2
N	T to M	123	123		three later isolates of ON2
N	V to I	281	281	Y	eight isolates of ON3-1 belonging to a specific sub-clade
N	A to T	332	332	Y	three isolates of ON2-3
N	T to A/V	379	379	Y	A in most ON samples; V in one ON2-2 sample (ON.2005.0241RFX) and all ON2-3 (except M in ON.2007.6968)
N	S to N	436	436	Y	In all except the reference
P	N to H	48	498		In later ON2-2 isolates and all ON2-3
P	R to Q	55	505	Y	In all A1 sub-lineage
P	E to G	85	535	Y	In ON2-3
P	M to V	108	558		In all except A3 and ON1
P	L to S	141	591		In all except A3, ON1 and 8 ON3-1
P	I to V/A	160	610	Y	I in A3 and ON1; V in all others except A in 3 members of ON2-2
P	M to V	173	623		In 5 members of ON3-1
P	V to A	174	624	Y	In 5 samples: one A3, ON1 and ON.2012.0851 (L in ON.1990.9509)
P	K to R	231	681		In last 5 members of ON3-1 only (1999-2006)
P	V to I	262	712	Y	In ON2-1 only
P	N to K	270	720		In 3 members of ON3-2 only
P	T to A	295	745	Y	In all A1 sub-lineage
P	S to C	297	747		In ON1 only
M	L to I	4	751		In 3 members of ON2-2
M	K to R	51	798	Y	In all A1 sub-lineage
M	V to I	59	806	Y	In ON3-1 only
M	I to V	97	844	Y	In all ON4 and two ON2-1 samples
M	I to V	121	868	Y	In ON2-1 only
M	S to A	182	929		In ON1 only
G	A to V	-15	955		In ON3-2 and ON2-3
G	F to L	-12	958		In ON1 and the 7 ON3-2 members from 2007 onwards
G	V to M/I	29	998	Y	I in two later isolates of ON2-2, I or M in ON2-3
G	D to N	141	1110	Y	In all ON3-2 after 1990
G	S to G	156	1125	Y	In 6 members of ON2-2
G	L to V	183	1152		In four members of A3 sub-lineage
G	T to I	193	1162		In 17 later isolates of ON2-3 only
G	N to S	194	1163		In all 11 members of a sub-clade of ON2-2
G	Q to P	244	1213		In 4 members of A3 and one ON2.2 (ON.2008.5563)
G	P to T	254	1223		In 3 members of ON2-2
G	D to N	255	1224		In later members of ON2-2 and all ON2-3
G	K to R	278	1247		In four members of A3 sub-lineage
G	S to N	336	1305		In all except two members of A3 and one ON1
G	N to K	356	1325		In the last 7 members of ON3-2
G	A to T	412	1381	Y	In all ON3-2 except 1990 sample; P in A3 sample ON.2000.1512
G	V to I	416	1385	Y	In all ON3-2
G	I to V/T	455	1424	Y	V in ON3-1; T in ON2-1
G	T to I	459	1428		4 members of ON2-2 and one ON3-2
G	C to G	464	1433		All except reference
G	T to I	470	1439		All members of ON3-1, some ON3-2 and others
G	G to E	478	1447	Y	Three misc samples
G	A to S	483	1452	Y	Four members of A3 sub-lineage (T in ON.2003.5326)
G	G to S	501	1470		In ON1 only
L	L to F	2	1476		7 members of ON2-2
L	V to I	12	1486	Y	In all ON3
L	V to M	83	1557		Three members of ON2-2
L	V to M	85	1559		All except two closely related ON4 samples
L	G to D	86	1560	Y	In all except A3 sub-lineage and ON1
L	S to N	111	1585	Y	In all except reference
L	S to L	204	1678		In all ON2-1 except ON.1997.9733
L	I to V	207	1681	Y	In later ON2-2 and all ON2-3 (T in ON.1993.0173)
L	G to R	208	1682		In all ON2-1 and one ON2-2 sample (ON.1996.0341)
L	S to N	335	1809	Y	In 3 members of ON3-1
L	G to R	350	1824		In all ON2 samples
L	Q to R	745	2219	Y	In all except reference
L	S to N	883	2357	Y	In all ON2-2 and ON2-3
L	L to S	930	2404		All ON3-2, one ON2-2 and 2 members of ON4
L	T to A	966	2440	Y	In all A1 sub-lineage
L	G to R	1135	2609		Three members of ON2-2
L	T to I	1137	2611		In ON3-2 only
L	S to N	1140	2614	Y	In all ON2 samples
L	V to I	1186	2660	Y	In later samples of ON2-3
L	I to V	1264	2738	Y	In all ON2 except ON2-1 and early ON2-2
L	Q to H	1276	2750		In ON1 only
L	D to E	1277	2751		In all ON2-3 samples from 2015 onwards
L	R to K	1319	2793	Y	In 3 members of ON2-2
L	R to G/K	1342	2816	Y	G in all ON2-1 except for ON.1997.9733; K in 3 members of ON2-2
L	R to H	1362	2836	Y	In all A1 sub-lineage
L	N to S	1372	2846	Y	Four members of ON2-1
L	V to I	1426	2900	Y	In two members of ON1 only (both fox isolates)
L	A to D	1564	3038		In all except A3 sub-lineage and ON1
L	T to A	1615	3089		In ON1 only
L	N to H	1623	3097		In all ON2-3 samples from 2012 onwards
L	V to M	1626	3100	Y	Last 5 members of ON3-1 from 1999 onwards
L	R to K	1663	3137		In A3 sub-lineage only
L	N to H	1716	3190		In all except reference
L	N to T	1732	3206		Three members of ON2-2
L	V to M	1748	3222	Y	In ON1 and 6 members of ON3-1
L	D to V	1752	3226	Y	In seven later ON2-2 samples
L	K to R	1785	3259		In four members of A3 sub-lineage only
L	S to F	1790	3264		Six members of ON2-1
L	I to V	1806	3280	Y	Four members of ON2-1
L	A to V	1817	3291		In four ON2-2 samples
L	K to R	1950	3424	Y	All except A3 sub-lineage and ON1
L	Q to R	1958	3432	Y	A3 sub-lineage only
L	T to A	1961	3435	Y	Three members of ON2-1
L	L to I	2026	3500		A3 sub-lineage only
L	S to P	2033	3507		In all except reference
L	N to T	2046	3520		In later members of ON2-3 only
L	I to V/S	2089	3563		S only in all ON2-3 samples from 2015 onwards; V in four ON4 samples
L	E to G/R	2113	3587		E in A3 sub-lineage and one ON3-2 (ON.2002.2997); G in most others except for R in early ON2-3 samples
*predicted change in >2 samples relative to reference sequence of NT.1991.0085AFX (A3 sub-lineage)
** as detailed in Table S4
Highlighted residues are listed in Table 1
